# Supplementary material for: The Lung Elastin Matrix Undergoes Rapid Degradation Upon Adult Loss of Hox5 Function
Source: Front Cell Dev Biol. 2021 Nov 26;9:767454. doi: 10.3389/fcell.2021.767454 (PMC8662386; doi:10.3389/fcell.2021.767454)
Supplement: Supplementary file 1 [file Table_1.XLSX]

## Sheet: Table 1
Table S1
Antibody name	Antigen/ Cell type	Company	Cat number	Application	Concentration
Sftpc (Rb)	Alveolar Type II Cells	Seven Hills	WRAB-9337	IHC/IF	1:1,000
T1α (Podoplanin) (Ms)	Alveolar Type I Cells	DSHB	8.1.1	IHC/IF	1:100
ADRP (Rb)	Lipofibroblasts	Abcam	ab78920	IHC/IF	1:200
Pdgfra (Rb)	Fibroblasts	Cell Signaling	3174S	IHC/IF	1:50
PECAM (Arm Ham)	Endothelial cells	DSHB	2H8	IHC/IF	1:20
Laminin (Rb)	Laminin	Sigma	L9393	IHC/IF	1:50
Col3 (Rb)	Collagen3	Abcam	ab7778	IHC/IF	1:200
Fibronectin (Rb)	Fibronectin	Abcam	ab2413	IHC/IF	1:50
Elastin (Tropoelastin) (Rb)	Elastin	Abcam	ab21600	IHC/IF	1:500
CD45 (Rat)	Leukocytes	Invitrogen	14-0452-82	IHC/IF	1:200
F4/80 (Rat)	Macrophages	Abcam	ab6640	IHC/IF	1:100
CD68 (Rat)	Tissue-resident macrophages	Abcam	ab53444	IHC/IF	1:100
MMP12 (Rb)	Matrix metalloproteinase-12	Abcam	ab66157	IHC/IF	1:100
MMP12 (Rb)	Matrix metalloproteinase-12	Abcam	ab52897	Western blot	1:500
Itga5 (Rb)	Integrin Alpha-5	Millipore	Ab1949	Western blot	1:500
β-actin (Ms)	Beta-actin	ProteinTech	60008-1-Ig	Western blot	1:20,000
Table S1: List of antibodies used for IHC/IF and Western analyses.
