# Supplementary material for: The Lung Elastin Matrix Undergoes Rapid Degradation Upon Adult Loss of Hox5 Function
Source: Front Cell Dev Biol. 2021 Nov 26;9:767454. doi: 10.3389/fcell.2021.767454 (PMC8662386; doi:10.3389/fcell.2021.767454)
Supplement: Supplementary file 2 [file Table_2.XLSX]

## Sheet: Table 1
Table S2
Gene name	Forward Sequence	Reverse Sequence
Sftpc	TCCTCGTTGTCGTGGTGATTG	GGAAAAGGTAGCGATGGTGTC
T1α	GTTTTGGGGAGCGTTTGGTTC	CATTAAGCCCTCCAGTAGCAC
Adrp	CAATTTGTGGCTCCAGCTTC	CCCGTATTTGAGATCCGTGT
Pdgfra	ATGAGAGTGAGATCGAAGGCA	CGGCAAGGTATGATGGCAGAG
Pecam1	ATTCCTCAGGCTCGGGTCTT	CCATGCACCTTCACCTCGTA
Elastin	GGATAATAGACTCCACCGGGA	GCTGATCCTCTTGCTCAACC
β-actin	GTGACGTTGACATCCGTAAAGA	GCCGGACTCATCGTACTCC
Table S1: List of primers used in RT-qPCR
